# Supplementary material for: Brain-Derived Neurotrophin and TrkB in Head and Neck Squamous Cell Carcinoma
Source: Int J Mol Sci. 2019 Jan 11;20(2):272. doi: 10.3390/ijms20020272 (PMC6359060; doi:10.3390/ijms20020272)
Supplement: Supplementary file 1 [file ijms-20-00272-s001.zip]

Archive with 6 entries (5 files):
- ijms-408811-SI/
- ijms-408811-SI/supplementary figure_1.docx
- ijms-408811-SI/supplementary figure_2.docx
- ijms-408811-SI/supplementary figure_3.docx
- ijms-408811-SI/Suppl_video_1_UPCI-SCC090_0-48h-after MMC-BDNF.avi
- ijms-408811-SI/Suppl_video_2_48-96h_MMC_BDNF_UPCI-SCC090.avi
